# Supplementary material for: How to Improve the Management of Acute Ischemic Stroke by Modern Technologies, Artificial Intelligence, and New Treatment Methods
Source: Life (Basel). 2021 May 27;11(6):488. doi: 10.3390/life11060488 (PMC8229281; doi:10.3390/life11060488)
Supplement: Supplementary file 1 [file life-11-00488-s001.zip]

Archive with 1 entries (1 files):
- life-1206404-supplementary.pdf
